# Supplementary material for: Agonistic anti-DCIR antibody inhibits ITAM-mediated inflammatory signaling and promotes immune resolution
Source: JCI Insight. 2024 May 23;9(12):e176064. doi: 10.1172/jci.insight.176064 (PMC11383175; doi:10.1172/jci.insight.176064)
Supplement: Supporting data values [file jciinsight-9-176064-s079.xlsx]

## Sheet: Figure 1
A
conventional DC	mature conventional DC	immature conventional DC	band form neutrophil	monocyte	osteoclast	CD14+CD16- classical monocyte	segmented neutrophil of bone marrow	mature neutrophil	macrophage	common lymphoid progenitor	neutrophilic metamyelocyte	inflammatory macrophage	granulocyte monocyte progenitor cell	naive B cell	CD38- naive B cell	erythroid progenitor cell	alternatively activated macrophage	mature eosinophil	unswitched memory B cell	class switched memory B cell	erythroblast	germinal center B cell	memory B cell	common myeloid progenitor	CD4+ αβ T cell	CD8+ αβ T cell	CD4+CD8+ αβ T cell	effector memory CD4+ αβ T cell	plasma cell	neutrophilic myelocyte	effector memory CD8+ αβ T cell	CD16+CD56dim NK cell	central memory CD4+ αβ T cell	CD34-CD41+CD42+ megakaryocyte cell	endothelial cell of umbilical vein	regulatory T cell	Kit-Ly-76high polychromatophilic erythroblast	hematopoietic multipotent progenitor cell	adult endothelial progenitor cell	mesenchymal stem cell of the bone marrow	hematopoietic stem cell	megakaryocyte-erythroid progenitor cell
102.3	181.7	135.48	101.82	50.51	58.1	46.12	61.31	72.82	12.76	3.82	17.19	14.37	22.03	5.86	4.28	6.42	6.5	1.51	2.65	1.27	0.57	1.46	1.66	3.01	0.99	0.6	1.65	2.69	1.27	0.39	1.3	0.61	0.5	0.93	0.29	0.42	0.41	0.1	0.4	0.44	0.1	0.1
514.43	305.72	106.64	97.45	62.13	85.62	94.51	69.08	43.13	19.4	49.13	29.29	20.99	3.46	7.03	6.46	1.78	4.93	3.99		5.59	0.9	1.99		0.11	2.3	1.15	1.11	0.5	0.62	1.73	0.78	0.82	0.85	0.31	0.25			0.26	0.24	0.2	0.23	0.1
	254.64	306.54	75.87	37.82		61.76	74.75	55.68	39.22	0.21	11.64	33.83	7.66	4.66	5.48		6.66			1.95	4.13	2.22			1.38	2.68		0.75	1.79	1.38		0.68	0.6	0.28	0.88			0.64			0.1	0.13
				181.36		93.6		36.41	28.73	0.1		8.94		4.93			1.12			1.63	0.13				1.52				1.06			0.92		0.34	0.28						0.16	0.35
				59.7		86.07		63.57	16.2	99.86		27.13		6.1			0.58				0.33				0.53				1.5					0.53							1.02
				33.33		74.92		37.27	43.59			8.14					3.46				0.49				1.3				1.18					0.38							0.14
				181.63		31.75		54.21	31.8								2.04				1.97				1.41				0.88
				34		66.01		71.94	47.53												11.82				1.02
				63.16				61.72	38.61																1.02
				52.93				42.1	45.15																0.81
								39.54	7.51																4.21
								39.47	80.68
								50.4	40.56
								25.62	58.7
								35.62	41.68
								49.33	12.18
									10.22
									27.6
B
Neutrophil			CD14+ monocyte			B cell			T cell
Iso	PBS	LPS	Iso	PBS	LPS	Iso	PBS	LPS	Iso	PBS	LPS
39.3	155	276	17.9	184	648	5.61	47.1	43	5.68	5.3	4.53
33.7	154	213	16.3	186	600	5.18	46.2	38.2	5	5.34	5.1
35.5	154	216	19.5	183	512	5.72	45.5	40.3	5.36	4.03	5.29
	154	216		186	507		45.3	40.3		4.82	4.66
	153	215		187	509		45	39.3		4.55	5.16

## Sheet: Figure 2
B
Isotype	3A4	9D9	3B4	5D10	10D8	5E11	2H5	1D8	7G5	5D7	1G3	3F7
0.438585	1.82128	1.72134	1.51043	1.45483	1.3013	1.06958	0.903209	1.16345	1.07001	0.645095	0.680007	0.589945
C
Isotype	3A4	9D9	3B4	5D10	10D8	5E11	2H5	1D8	7G5	5D7	1G3	3F7
0.20142	2.51426	2.36367	2.29048	1.44203	1.36878	0.546562	0.273951	0.245234	0.159201	0.114194	0.055925	0.054861
E
Cells only			Isotype			3A4			9D9			1D8			2H5			10D8			1G3			5D10			5E11			3B4			7G5			3F7			1D4			4D3			5D7			4B5
52372	54598	31600	152252	122890	158156	313016	264874	276472	295464	303328	271436	182446	180870	223820	174876	163878	201946	136634	142792	226006	150792	174080	174360	187592	142768	119814	173276	153496	142244	136406	118904	140012	122666	138022	102304	144986	114842	93084	85670	96640	151276	125060	100172	100500	98492	97140	89110	94026	70052
F
Conc.(ug/ml)	Isotype						3A4						9D9						5E11						3F7
10	2246.7	2366.7	2516.7	2430.7	2672.7	2698.7	5066.7	6544.7	6164.7				6404.7	5900.7	5266.7				3970.7	3548.7	2786.7				2110.7	2848.7	2670.7
2	2130.7	2832.7	2280.7	2024.7	2366.7	2312.7	3634.7	5046.7	5200.7				5984.7	4530.7	3446.7				3136.7	2886.7	2942.7				2362.7	3002.7	2342.7
0.4	1954.7	2694.7	2104.7	2126.7	2456.7	2478.7	3126.7	3550.7	3956.7				4422.7	3778.7	3134.7				2606.7	3558.7					2774.7	2630.7	2966.7
0	2330.7	2068.7	2480.7	2426.7	2838.7	2512.7	2264.7	2966.7	2380.7				2692.7	2170.7	2256.7				2154.7	2916.7	2758.7				1904.7	2878.7	2354.7
G
Conc. (ug/ml)	Mannose-BSA
50	45666.5		40014.7
25	44820.5	40048.5
12.5	34978.5	23784.5	30428.7
6.25	28000.5		25560.7
3.125			14732.7
1.5625			18240.7
0.78125			4704.7
0.390625			-1367.3
H
Conc. (ug/ml)	NA2-BSA
50	38866.5	37750.5	48552.7
25		48554.5	48948.7
12.5	21348.5	29632.5	28604.7
6.25	12392.5	18030.5	25086.7
3.125			17110.7
1.5625			12410.7
0.78125			5734.7
0.390625			2710.7
I
9D9 Conc. (ug/ml)	Mannose-BSA(50ug/ml)+9D9 mAb				NA2-BSA(50ug/ml)+9D9 mAb				9D9 mAb
50	78369.2	78053.2	86164.7	87616.7	72729.2	78553.2	77124.7	78440.7	85970.7	88012.7
25	74365.2	69849.2	77020.7	77472.7	69521.2		69488.7	63676.7	61180.7	70594.7
12.5	67589.2	59317.2	76592.7	65120.7	60581.2	61905.2	56144.7	60612.7	58522.7	65430.7
6.25	57957.2	52037.2	69944.7	67100.7	47105.2	48981.2	50388.7	54776.7	29984.7	34314.7
3.125	44885.2	45605.2	59820.7	57864.7	40493.2	35245.2	21428.7	28916.7	24166.7	26452.7
1.5625	38885.2	39649.2	42940.7	49564.7	37141.2	87833.2	29160.7	27928.7	15336.7	20636.7
0.78125	26025.2	30721.2	37512.7	40828.7	22989.2	28741.2	13440.7	19200.7	14296.7	9548.7
0.390625	14494.5	19558.6	19884.7	20708.7	13065.2	17809.2	15064.7	19264.7	896.7	-703.3
[truncated: 1 more columns]

## Sheet: Figure 3
A
3A4	3F7	5E11	9D9	Isotype (hIgG1)
525	508	503	488	1
F
Iso	9D9	3A4	3F7
100	63.8267	74.0867	121.047
100	37.89	48.595	104.2
100	49.3333	41.3333	117.568
G
Iso	9D9	3A4	3F7
100	58.89	51.94	68.0833
100	20.055	31.09	101.14
99.9967	11.3333	11.0833	108.517
H
Time (minutes)	Isotype		9D9			3A4			3F7			5E11
1.30899	3.26997	3.51437	9.76857	9.76857	3.78852	14.6349	6.59058	3.60676	1.85183	0.462821	-3.28286	-5.60022	1.64911	1.25112	5.99789
7.76435	-0.117491	-0.771187	6.25117	6.25117	0.443633	9.98385	1.53214	-0.580242	0.867269	-2.26145	-4.39079	-10.2545	1.6676	0.964627	5.55543
14.2119	-0.986838	-3.17832	3.18329	3.18329	-0.537074	6.6929	-1.44331	-1.09327	-1.75422	-2.86852	-5.12957	-6.03995	0.39023	2.25157	5.03358
20.7503	-0.617277	-1.61103	2.14728	2.14728	-0.658161	6.0905	-2.04829	-1.60098	-0.136966	-2.6532	-4.63083	-1.55224	0.34465	2.22015	4.15988
27.2031	-0.954526	-0.940237	1.36697	1.36697	-1.46058	6.00739	-2.81331	-2.10847	-0.908671	-3.40622	-5.54328	-3.57016	-1.21755	2.32289	3.65333
33.6549	-1.54172	-2.40211	1.93149	1.93149	-1.28614	7.49316	-2.2906	-2.38619	-1.80825	-2.88241	-5.1068	-4.85269	-0.691044	2.99602	2.44945
40.0894	-1.22986	-1.64887	1.2266	1.2266	-1.10556	19.0989	-1.48872	-1.82346	-0.899928	-1.97747	-4.21452	-3.5226	-0.144809	3.19679	3.11273
46.5469	-0.851172	-0.363887	0.762912	0.762912	-1.49758	16.0674	-0.425546	-2.06936	-0.872775	-1.60316	-4.97444	-3.35327	-0.164435	2.46542	3.76855
52.9991	-0.476636	-0.487126	2.22332	2.22332	-0.027947	12.5687	-0.115264	-0.065883	0.291199	-0.091391	-3.66419	-3.51899	1.15659	5.69037	3.38553
59.4574	0.553516	0.106259	1.76853	1.76853	-0.887706	6.77914	-0.078934	-0.266083	-0.124007	-0.265058	-4.32634	-4.57681	0.794971	5.51361	3.12562
65.913	-0.045453	0.033044	1.2565	1.2565	0.36176	11.2006	-0.609655	-0.884104	0.296207	-0.147235	-3.60235	-4.47109	1.44222	5.08882	3.68031
72.3686	0.666527	-0.115355	1.86033	1.86033	0.106838	7.70278	-0.274998	-0.274434	0.517669	0.495203	-3.63372	-3.51003	0.539448	4.903	3.19149
78.8213	0.501166	0.139273	1.98636	1.98636	-0.486327	13.219	-2.36677	-0.839518	1.12273	-0.909793	-3.27445	-2.76519	-0.079119	4.97725	3.90346
85.36	7.06008	28.949	0.771114	0.771114	6.39668	9.15847	-3.02001	0.845509	-2.0626	1.26658	1.55915	0.910081	2.10059	6.36183	4.16489
91.8122	42.5852	126.306	11.063	11.063	66.353	13.9894	3.15276	20.8435	7.76141	4.96315	33.638	8.2567	5.30254	7.22807	12.4136
98.2676	105.93	241.119	31.7745	11.7745	148.919	30.7889	18.3057	57.0825	34.1926	19.2665	78.7048	33.6108	16.001	13.8637	29.9285
104.722	191.136	332.32	66.5337	46.5337	239.905	52.0294	45.1736	117.676	85.5694	48.2905	142.685	83.292	31.9199	25.4931	56.9854
111.141	274.984	387.673	119.95	99.9503	303.275	81.999	86.2506	187.636	152.892	99.3863	219.331	161.766	62.4908	44.9295	96.2158
117.602	333.829	401.363	179.416	159.416	330.639	115.308	131.716	239.907	209.082	172.352	288.734	253.832	104.734	74.5883	146.67
124.061	369.817	399.479	232.577	212.577	340.838	148.642	177.584	266.618	246.716	255.334	335.409	326.629	159.155	117.17	202.66
130.52	387.527	383.919	272.111	252.111	337.125	175.997	218.581	281.026	269.576	323.983	358.624	371.318	215.152	170.122	255.823
136.984	387.898	353.842	299.035	279.035	318.249	191.852	247.984	284.823	278.639	364.851	361.423	389.266	263.162	220.274	295.756
143.455	376.226	309.492	314.352	294.352	287.011	203.581	268.896	278.06	278.824	384.843	352.136	391.085	301.231	263.762	324.019
149.915	347.723	256.372	317.715	297.715	243.018	206.546	275.978	260.858	268.129	388.763	331.413	378.114	325.413	292.547	337.876
156.358	305.295	206.116	309.224	289.224	196.276	207.045	276.603	235.056	248.862	381.16	300.622	350.929	340.218	311.959	340.245
162.815	258.759	162.903	290.38	270.38	152.815	198.723	263.888	202.393	220.516	357.968	258.6	306.77	339.969	319.185	328.369
169.278	212.35	129.587	261.004	241.004	117.5	183.643	242.237	167.313	187	319.519	212.425	255.85	328.969	316.102	307.791
175.737	174.061	105.043	226.942	206.942	91.5186	164.038	214.505	136.06	153.406	272.61	172.122	204.803	309.408	305.015	279.199
182.196	140.653	86.08	191.746	171.746	72.7951	143.26	183.081	109	124.306	225.325	135.693	162.76	282.395	283.991	244.841
188.612	114.863	71.2532	160.615	140.615	57.6767	124.513	153.039	87.1282	101.455	184.531	108.768	128.685	252.293	258.514	210.835
195.03	93.8242	60.7517	131.957	111.957	46.2809	103.78	124.347	71.0521	82.7161	148.816	87.1187	102.729	219.504	228.069	177.418
201.477	78.0742	52.147	108.273	88.273	38.0846	87.845	100.974	58.3993	67.7399	121.174	71.3462	84.4863	187.105	198.954	148.664
207.945	65.9609	45.2896	89.7788	69.7788	31.3795	75.104	80.7841	49.0085	55.6369	98.4282	58.7837	67.8586	158.316	171.054	123.496
214.411	55.9346	39.7257	74.8102	56.8102	26.193	64.2921	65.581	40.8878	46.8221	82.1518	48.3934	56.708	133.689	145.379	103.239
220.885	47.7941	34.9886	62.9841	44.9841	20.8193	55.5459	53.6794	34.1388	38.9572	68.8774	40.463	48.0153	114.135	123.538	87.1771
227.353	42.5517	32.0593	54.7344	36.7344	17.9818	48.5708	45.9154	30.1589	34.2423	58.5136	34.5334	41.5444	96.5385	106.278	73.9158
233.785	38.541	29.0914	45.6152	45.6152	13.9553	41.8409	36.5376	26.494	28.8706	48.2414	28.7291	33.869	81.2404	90.5163	63.5304
240.25	33.0023	24.8889	40.9283	40.9283	21.9078	38.0585	33.6551	24.5063	26.6959	44.3777	25.7112	31.0078	71.9201	79.9859	56.2739
246.721	29.7683	22.2879	35.5383	35.5383	20.4174	35.2692	30.0789	22.234	23.119	38.5769	23.0495	26.5109	61.6496	69.5146	49.3399
253.136	25.961	20.198	32.3712	32.3712	17.8969	30.3692	25.129	19.8419	21.1073	33.838	19.3996	24.0112	53.4909	60.9069	43.3039
259.578	23.2662	18.9463	28.584	28.5839	16.6941	29.7023	23.098	17.7986	19.1762	30.366	17.3354	20.5381	47.7095	54.1197	38.6935
266.032	22.0089	16.8032	26.0182	26.0182	15.5436	26.666	20.0829	16.0605	17.7451	27.4501	15.0978	18.7692	41.8381	48.7513	36.5963
272.504	20.5699	15.7475	24.2336	24.2336	14.9863	25.7914	19.5395	16.0146	16.9023	25.0548	14.1982	16.2313	38.419	44.8747	33.0868
H
Isotype	9D9	3A4	3F7	5E11
29332	22173	21780	29872	29642
27972	22877	21334	27621	28535
24845	16407	21384	29452	28039

## Sheet: Figure 4
C
muCD11b+ Monocytes
huDCIR MFI
WT	DCIR-KI HO
11.9	41.5
0	41.9
	55.8
	35
	30.8
	47.1
	32.7
	23.6
	23.7
	32.4
	42.3
	32.4
	39.8
	39.8
	49.6
	42
	33.3
	51.6
	34.9
	27.2
C
muCD11b+ Monocytes
TdTomato MFI
WT	DCIR-KI HO
5.01	150
4.8	170
	239
	153
	134
	178
	129
	112
	109
	143
	181
	132
	162
	163
	216
	170
	143
	204
	150
	111
D
muCD11b+Ly6G+ Neutrophils
huDCIR MFI
WT	DCIR-KI HO
0	149.3
21.4	111.3
	115.3
	124.3
	120.3
	127.3
	165.3
	125.3
	136.3
	119.3
	114.3
	123.3
	105.3
	112.3
	109.3
	140.3
	117.3
	119.3
	120.3
	145.3
D
muCD11b+Ly6G+ Neutrophils
TdTomato MFI
WT	DCIR-KI HO
5.07	773
4.52	752
	765
	762
	767
	738
	747
	788
	738
	755
	748
	674
	797
	708
	730
	763
	726
	755
	746
	767
E
WT		DCIR-KI HO
DCIR+ cells	DCIR- cells	DCIR+ cells	DCIR- cells
5.03	4.88	436	5.45
5	4.85	415	5.66
		508	5.74
		362	5.32
		284	4.92
		357	5.23
		355	5.63
		358	5.56
		281	5.53
		328	5.28
		390	5.55
		166	5.7
		416	4.92
		381	5.7
		422	5.26
		415	5.44
		364	5.37
		417	5.22
		400	5.4
		352	5.92
G
DCIR-KI		WT
PBS	ZymD	ZymD
60.2607	94.4032	2.51786
27.5	90.6271	5.32143
23.1811	104.316	1.12321
	99.9101	1.51607
	115.172	0.064286
	84.9629
	110.609
	94.8214
	112.679
	98.5714
	101.964
	91.9643
	107.125
	99.2223
	107.125
	105.896
	90.6172
	82.012
	108.003

## Sheet: Figure 5
B
	ZymD-peritonitis
hDCIR KI					WT
Naive	Isotype	3A4	9D9	3F7	Isotype	3A4
9.12611	110.343	37.8872	60.97	38.46	102.781	71.1902
44.4939	105.365	36.5044	63.25	131.32	113.014	129.477
22.79	163.44	42.865	59.83	50	53.8376	74.7497
27.47	94.772	59.7345	36.75	66.48	116.129	71.1902
	122.358	62.5	21.65	34.62	55.6174
	114.794	68.0756	39.03	80.22
	68.0756	89.4327
	92.88	40.9344
	175.78	87.208
	102.28	27.1413
	71.79	49.86
	104.95	7.69
	113.19	47.86
	158.24	37.32
	69.23	35.04
		22.51
		41.76
		14.84
		62.09
		24.18
		25.27
C
	ZymD-peritonitis
hDCIR KI					WT
Naive	Isotype	3A4	9D9	3F7	Isotype	3A4
0.357398	107.219	33.9528	56.73	83.23	116.87	61.2174
1.3913	119.728	38.2416	61.45	119.34	123.826	140.522
5.45	154.039	27.8771	60.36	47.58	68.1739	96.6957
4.53	87.6522	55.3967	33.45	93.05	141.217	85.5652
	127.304	47.5339	20	77.95	64.6957
	121.043	75.8261	40.73	49.85
	92	45.2174
	183.64	29.2174
	99.64	49.09
	66.18	7.27
	105.74	48
	116.31	35.27
	160.88	35.27
		22.18
		40.03
		14.35
		52.87
		20.39
		22.66
D
	ZymD-peritonitis
hDCIR KI					WT
Naive	Isotype	3A4	9D9	3F7	Isotype	3A4
0	151.282	67.9487	64.5418	122.046	101.439	169.784
0	71.7949	71.7949	33.4661	93.804	28.777	123.741
3.02594	80.5755	55.1282	75.6175	79.683	117.986	74.8201
	103.597	25.641	27.49	72.6225	23.0216	28.777
	109.96	37.1795	39.4422	69.894	91.5683	146.763
	111.155	47.4359		89.648
	103.984	24.359
	87.251	32.0513
	78.8845	31.6547
	108.765	51.7986
	120.029	8.63309
	144.236	23.0216
	132.133	43.1655
	80.6916	5.9761
	121.037	25.0996
		21.5139
		15.5379
		68.5879
		3.02594
		61.5274
		17.147
		55.4755
E
	ZymD-peritonitis
hDCIR KI					WT
Naive	Isotype	3A4	9D9	3F7	Isotype	3A4
1.11305	146.458	24.6325	105.095	118.01	68.2264	106.73
0.012181	145.194	47.4081	67.4651	176.667	129.976	118.179
4.49442	128.437	47.0725	24.1909	99.2743	86.3975	88.2027
	147.585	24.8674	5.96246	130.526	79.6942	138.797
	123.78	40.1267	23.8681	79.3944	57.8724	72.4152
	58.0106	10.0079	71.6392	90.1642
	53.5342	18.0839
	81.8787	35.2494
	86.2301	36.3351
	159.123	1.67485
	138.491	1.43123
		2.39351
		38.3875
		0.627307
		3.97181
		74.3564
		24.228
		57.8839
F
	ZymD-peritonitis
hDCIR KI					WT
Naive	Isotype	3A4	9D9	3F7	Isotype	3A4
6.30915	113.039	70.9779	56.3128	124.407	94.6515	52.6904
2.23464	119.348	61.5142	22.3464	114.915	125.021	89.4651
4.74576	74.1325	10.3728	109.497	135.254	97.2447	74.5543
	80.1945	51.2156	74.6927	150.678	75.8347	49.2707
	105.673	4.53809	17.3184	80.693	59.6482	117.679
	103.079	9.07617	43.5754	92.12
	117.318	47.9741
	111.732	13.4078
	83.7989	35.1955
	84.3575	11.1732
	64.1341	8.93855
	57.4576	59.7765
	135.254	11.1732
	47.4576	59.322
	118.644	62.8814
		29.661
		87.7966
G
	ZymD-peritonitis
hDCIR KI					WT
Naive	Isotype	3A4	9D9	3F7	Isotype	3A4
6.74198	64.8688	86.3703	72.5884	136.587	84.4816	73.3268
0.28135	82.5951	48.2283	76.246	55.756	27.395	38.5499
3.65996	171.588	34.2028	27.0097	38.0792	60.4495	75.187
	95.2371	21.0794	14.4895	25.3082	96.6437	123.54
	70.0563	16.8963	27.1503	74.4452	127.335	97.477
	68.7902	40.9285
	74.8392	76.3867
	78.2154	9.70659
	65.4899	9.98794
	138.066	7.03376
	94.7696	57.6769
	88.8514	9.56592
	104.789	61.1291
	148.034	4.67229
		39.8702
		19.7794
		41.817
H
	ZymD-peritonitis
hDCIR KI
Naive	Isotype	3A4	3A4 LALA
17.31	45.43	62.74	83.78
16.7	150.72	16.95	44.68
6.39	126.2	63.37	39.1
13.87	63.46	64.84	80.59
0	140.26	51.58	20.35
9.97	73.92	53.05	56.65
	138.04	56.49
	84	35.38
	83.51	17.34
	114.95	45.09
	93.82	42.31
	128.7	61.04
	56.98	14.95
	91.56	51.96
	75.61	64.06
	97.11	32.74
	133.87	30.72
	94.34	37.9
	107.51	8.78
	96.8	27.93
	168.68	28.32
	62.63	38.7
	81.85
	105.34
	84.7
	100.13
	57.45
	76.2
	136.44
	131.65
	98.14
I
	ZymD-peritonitis
hDCIR KI
Naive	Isotype	3A4	3A4 LALA
0	140.27	50.92	85.29
0	71.1	15.85	41.41
0	125.38	64.92	35.5
0	71.58	60.42	81.35
7.53	146.56	75.21	18.24
0	77.78	63.64	54.23
	88.06	32.78
	116.35	45
	106.06	61.07
	127.27	46.63
	78.76	4.15
	62.18	44.56
	130.57	41.45
	127.46	61.14
	83.94	82.9
	117.1	55.96
	104.3	6.45
	53.76	45.16
	74.19	59.14
	103.23	26.88
	95.7	29.09
	105.01	39.44
	61.13	7.4
	80.85	24.65
	141.99	25.64
	118.82	33.03
	92.19
J
	ZymD-peritonitis
hDCIR KI
Naive	Isotype	3A4	3A4 LALA
0	124.39	47.561	83.3811
0	142.683	3.65854	20.6304
0	25.6098	21.9512	9.45559
0	80.4878	25.6098	67.6218
0	69.5122	102.439	6.01719
0	63.1579	51.2195	50.7163
	126.316	0
	42.1053	31.5789
	52.6316	31.5789
	121.053	17.9105
	107.463	62.6866
	53.7313	62.6866
	71.6418	17.192
	80.597	49.8567
	62.6866	1.7192
	88.5387	2.5788
	133.238	10.3152
	68.7679	27.5072
	66.1891
K
	ZymD-peritonitis
hDCIR KI
Naive	Isotype	3A4	3A4 LALA
0.029829	39.8817	10.4104	83.92
0	47.3006	0.402695	0.681113
0.159934	182.152	85.0184	0.455419
0	64.4419	5.39778	131.483
0.111309	85.4214	8.67643	1.74308
0.002015	91.7768	13.1146	66.0176
	53.1663	12.5748
	67.7221	2.63891
	142.364	1.29841
	78.8068	32.6651
	88.268	22.6196
	113.869	91.6401
	76.6919	67.1193
	72.2786	88.3149
	32.0405	83.6096
	165.962	0.173301
	88.9215	0.354662
	23.6395	0.965246
		12.8364
L
	ZymD-peritonitis
hDCIR KI
Naive	Isotype	3A4	3A4 LALA
1.55844	28.052	20.2597	44.417
9.6242	45.1948	4.67532	5.79889
9.15757	38.961	8.04933	2.83775
3.62538	182.338	7.93267	26.7736
8.19672	40.5195	31.3807	4.93522
0.123381	180.702	99.1001	19.7409
	24.4396	30.9141
	40.48	76.1329
	53.6039	7.25075
	31.8473	32.6284
	83.3837	16.3142
	161.329	68.8822
	74.3202	25.3776
	67.0695	35.5191
	58.006	38.2514
	155.891	79.235
	109.29	33.9297
	76.5027	38.8649
	112.022	1.48057
	133.88	1.11043
	68.306	2.22085
	125.972	10.2406
	19.7409
	72.0543
	33.8063
	121.9
M
	ZymD-peritonitis
hDCIR KI
Naive	Isotype	3A4	3A4 LALA
1.18577	42.0949	7.70751	37.0536
0.195204	130.435	93.6001	10.5655
0.390407	49.8024	88.0368	8.63095
0.361228	97.2332	8.49136	128.274
0.847458	160.653	26.7429	3.72024
0.14881	69.3558	37.4791	42.5595
	85.9723	8.58896
	90.6683	1.08369
	67.5497	31.0656
	162.191	39.7351
	124.263	70.0783
	132.203	70.8007
	41.9492	90.678
	45.339	64.4068
	86.4407	75.4237
	91.9492	88.3929
	65.9226	52.5298
	73.9583	1.04167
	68.6012	2.97619
	44.4941	16.8155
		24.7024

## Sheet: Figure 6
B
PBS	Isotype	3A4	9D9	5E11	3F7
1.23	47.45	117.18	79.04	104.97	35.24
-16.56	2.16	90.07	53.71	96.32	62.06
-9.3	-16.61	92.75	73.98	164.27	54.31
24.63	-3.69	143.77	74.85	92.62	11.06
1.1	-16.33	86.42	74.85	88.57	23.46
0.43	-4.54	69.81	68.3	99.79	56
-0.48	-5.1	89.19			50.84
	-10.06	83.89			45.22
	-4.19	84.2			54.27
	-0.08	82.04			43.6
	0.32	79.81			41.36
		83.83			40.91
D
Conc.(ug/ml)	Isotype						9D9						3A4						3F7						5E11						3A4 LALA						PBS
10	79	6	53	78	25	33	132	109	108	138	90	106	189	152	103	133	151	114	26	115	69	34	70	70	323	296	289	280	220	289	18	44	45	42	33	36	34	-23	36	10	-9	20
2	35	77	61	43	38	46	99	133	99	74	106	90	124	144	145	115	130	128	53	50	34	58	49	12	275	253	276	205	224	267	74	33	8	76	36	-14	36	31	30	8	19	25
0.4	26	42	10	11	20	-9	49	99	84	29	83	88	82	132	67	73	89	62	60	19	19	40	20	31	145	144	111	104	124	109	4	5	12	-22	-11	11	-59	12	3	-27	0	-2
0	13.5	6.75	5	5.75		13.5	6.75	5	5.75				13.5	6.75	5	5.75			13.5	6.75	5	5.75			13.5	6.75	5	5.75			13.5	6.75	5	5.75			13.5	6.75	5	5.75
F
	ZymD-peritonitis
hDCIR KI
Naive	Isotype	5E11	5E11 LALA
17.31	45.43	102.4	104.63
16.7	150.72	25.24	60.5
6.39	126.2	12.62	83.27
13.87	63.46	77.16	111.03
0	140.26	13.7	71.17
9.97	73.92	47.6	46.26
	138.04	53.05	118.15
	84	23.09
	83.51	35.86
	114.95	75.65
	93.82	33.89
	128.7	35.37
	56.98	67.3
	91.56	54.8
	75.61	54.1
	97.11	36.76
	133.87	47.86
	94.34	33.29
	107.51	53.41
	96.8	80.46
	168.68	103.2
	62.63	123.13
	81.85	74.02
	105.34	69.75
	84.7	67.62
	100.13	76.16
	57.45	68.33
	76.2
	136.44
	131.65
	98.14
G
	ZymD-peritonitis
hDCIR KI
Naive	Isotype	5E11	5E11 LALA
0	140.27	105.68	111.83
0	71.1	22.58	49.46
0	125.38	7.21	83.87
0	71.58	73.02	95.7
7.53	146.56	11.05	65.59
0	77.78	40.35	21.51
	88.06	45	113.98
	116.35	13.5
	106.06	32.14
	127.27	72.64
	78.76	30.21
	62.18	27.64
	130.57	50.78
	127.46	33.16
	83.94	33.16
	117.1	33.16
	104.3	33.16
	53.76	22.8
	74.19	39.38
	103.23	56.99
	95.7	73.12
	105.01	116.13
	61.13	54.84
	80.85	65.59
	141.99	41.94
	118.82	66.67
	92.19	44.09
H
	ZymD-peritonitis
hDCIR KI
Naive	Isotype (mIgG2b)	5E11 (mIgG2b)	Gr1 (mIgG2b)
39.9015	79.803	29.5567	26.601
	61.33	16.9951	11.8227
	120.443	93.8424	26.601
	128.571	67.2414	109.36
	124.138	22.9064	28.8177
	85.7143	38.4237	25.1231
I
	ZymD-peritonitis
hDCIR KI
Naive	Isotype (mIgG2b)	5E11 (mIgG2b)	Gr1 (mIgG2b)
2.51046	85.3556	21.3389	16.318
	11.2971	5.02092	5.02092
	138.075	56.4854	15.0628
	131.799	43.9331	36.4017
	135.565	13.8075	0
	97.9079	27.6151	16.318
J
	ZymD-peritonitis
hDCIR KI
Naive	Isotype (mIgG2b)	5E11 (mIgG2b)	Gr1 (mIgG2b)
0.022733	9.11605	0.250066	15.6405
	235.04	4.95586	17.982
	164.862	76.634	22.5287
	55.5147	66.6995	17.0727
	42.0566	22.3696	0.250066
	93.4111	16.4362	4.95586
K
	ZymD-peritonitis
hDCIR KI
Naive	Isotype (mIgG2b)	5E11 (mIgG2b)	Gr1 (mIgG2b)
0	34.5	10.6667	9.66667
	20.2899	20.2899	23.1884
	257.971	0	8.69565
	208.696	57.971	63.7681
	37.6812	60.8696	60.8696
	28.9855	26.087	0
	46.3768	20.2899	11.5942

## Sheet: Figure 7
B
		DSS-colitis
Day	Naïve	Isotype					9D9					3F7
0	100	100	100	100	100	100	100	100	100	100	100	100	100	100	100	100
1	100	97.191	97.8261	97.8378	97.5342	98.4823	101.575	100.241	99.3072	100.796	100.482	100.474	101.364	98.3834	101.087	99.2585
3	99.711	97.7528	99.7283	97.8378	97.5342	98.8532	100.787	98.7952	99.3072	99.2042	99.125	98.3412	98.4091	98.3834	97.0109	97.3658
4	100	94.382	97.2826	94.0541	94.7945	96.4684	100.525	99.0361	97.4596	100	98.1565	90.0474	102.727	96.3048	94.5652	93.1586
5	99.711	94.1011	95.9239	92.7027	93.1507	95.4156	99.7375	99.0361	96.9977	99.4695	97.1596	86.019	95.6818	86.836	87.5	87.6589
6	98.2659	89.6067	91.8478	88.6486	89.0411	88.6353	96.8504	95.6627	95.843	96.817	96.1786	80.8057	90.6818	78.5219	82.337	80.9518
7	101.156	88.2022	88.0435	86.2162	86.3014	86.8214	93.4383	94.9398	95.1501	95.756	94.3296	80.0948	86.3636	76.4434	78.5326	78.2599
D
	DSS-colitis
hDCIR KI
Naive	Isotype	9D9	3F7
0	4	2.2	5
0	4.2	1.5	4.6
	3.75	1.2	3.8
	3.8	2.4	4
	4.3	1.5	4.2
E
	DSS-colitis
hDCIR KI
Naive	Isotype	9D9	3F7
2	16	12	17
1.5	16	6	14
	13	5	9
	9	6	6
	11	6	6
F
	DSS-colitis
hDCIR KI
Naive	Isotype	9D9	3F7
55.8824	52.9412	29.4118	108.823
38.2353	70.5882	32.3529	73.5294
	111.765	79.4118	79.4118
	141.177	76.4706	132.353
	123.529	55.8824	85.2941

## Sheet: Figure S1
F
	CD				UC
Control	Res, Pre-treat	Res, Post-treat	Non-res, Pre-treat	Non-res, Post-treat	Res, Pre-treat	Res, Post-treat	Non-res, Pre-treat	Non-res, Post-treat
0.634373	-0.118704	-0.303739	3.58211	4.06769	1.18887	-0.299886	3.60779	-0.317054
-0.317054	1.78385	-0.295378	2.72687	4.29113	1.48594	-0.278055	1.61955	3.51903
-0.0732534	1.98588	-0.0525769	5.90719	4.0857	0.634373	0.641422	1.96046	2.01978
-0.117292	0.802362	-0.317054	2.7937	2.09724	1.18887	-0.299886	1.34281	2.41174
-0.299886	0.516503	0.14393	3.05926	4.55353	1.9942	-0.0577273	3.06213	1.53064
0.173112	1.8373	-0.275386	2.63826	2.12178	1.02146	0.12303	2.22498	1.64566
	1.32478	-0.137272	3.397	0.55493	3.22285	-0.335923	2.31972	0.94893
	0.607353	-0.170059			0.637058	0.0128965	1.96602	3.70618
	0.712473	-0.299886					4.65438	2.64093
	1.59913	0.757552					2.91884	3.97649
	0.613286	-0.167704					2.55481	-0.335923
	2.03994	-2.7925					3.64953	0.396146
							3.44226	-0.317054
							1.23736	3.44669
							1.66657	0.997791
							1.70707	1.63598

## Sheet: Figure S2
B
	MoDCs (MFI over isotype)	HEK293-hDCIR cells (MFI over isotype)
10D8	272	4246.2
10G5	272	6209.2
1C8	274	3646.1
1D4	203	5172.2
1D8	249	4933.1
1G3	267	3754.1
2C4	224	6858.6
2H5	469	6419.6
3A4	525	5350
3B4	507	4795
3F7	508	6880.9
4A5	266	2542.7
4B5	191	1404.4
4C5	166	1248.2
4D3	312	6963.2
4F7	311	3722.8
4F8	139	414.2
5A3	122	131.9
5D10	455	6171.2
5D7	255	3568.2
500000000000	503	8785.2
5H1	118	6636.1
5H7	198	5314.6
6A11	259	2255
6A6	392	5464.6
6B7	137	309.2
6B9	368	3090.5
6C7	254	7163
6D7	175	1393.5
7A8	449	5173.5
70000000000	169	4510.6
700	396	6168.5
7G5	209	7939.5
9A8	205	6291.5
9D9	488	4179.9
9H9	263	7595.2
C
	huDCIR-HEK293	cynoDCIR-HEK293	muDCIR1-HEK293
3A4	948	692	10
3F7	945	675	10
500000000000	584	747	11
9D9	856	542	11
1D8	733	1058	12
1G3	726	476	12
2H5	1037	1060	10
5D10	782	352	10
6A6	836	386	9
7A8	772	660	11
3B4	762	1020	11
6B9	997	1215	16
4F7	769	305	11
5D7	594	381	19
10D8	1148	1016	11
700	972	1121	14
1C8	1010	20	16
D
	WT	huDCIR	DC-SIGN	CD207	CD303	CD123	DNGR-1	TLR2	L-SIGN	Dectin-1	CD205	CD206	CD301	CD303	muDCIR1 on JAWS II
3A4	48.3	6476	75	76.1	95.6	67	95.2	54.1	76.7	82.7	87.3	75.4	69.4	74.5	95
3F7	45.7	4177	76.7	82.8	93.3	70.6	99.2	54.7	80.1	89.8	99.4	74	82.9	81.1	200
9D9	47.4	6276	71.8	73.4	81	62.3	86.6	59.7	71	81	98.2	65.4	69.6	79.9	93
500000000000	48.1	6688	72.2	78.4	85.1	62.4	90.7	52	73	82.8	104	70.6	66.7	86.4	589
1G3	45.7	6405	80.1	77.3	88.9	66.8	91.9	53	75.8	82.5	82	75.4	80.6	75.8	88
2H5	67.1	4460	143	180	205	170	226	87.2	151	233	204	182	115	69.2	1413
3B4	50.5	6043	65.8	70.8	81.7	60.2	93.6	52.5	74.4	79.4	83.8	72.5	66.7	77.2	125
5D10	48	6105	71.9	74.6	85.4	60.4	85	53.2	74.2	77.1	89.4	69.7	67.4	87.8	245
2nd Ab only	47.2	63.4	79	69.3	87.6	56.1	76.9	49.4	67.1	75.3	81	65.5	65.6	0	0

## Sheet: Figure S3
A
ZymD
Isotype	3A4	9D9	3F7	5E11
84.8905	31.6788	25.6934	67.5912	69.2701
115.109	45.6934	57.8832	82.2628	79.4161
95.3604	63.4398	54.4114	114.41	98.8815
104.64	43.8481	68.8569	82.2591	89.6524
B
ZymD
Isotype	3A4	9D9	3F7	5E11
89.0798	64.225	63.8281	97.8827	92.3983
110.92	65.8082	64.9553	92.4574	103.865
98.8577	70.687	74.5389	89.2776	95.5885
101.142	68.5834	80.6909	86.1387	94.295
C
ZymD
Isotype	3A4	9D9	3F7	5E11
108.986	39.3614	41.0609	78.5855	85.2974
91.0136	47.2492	64.7498	75.4957	76.5771
97.0969	44.7203	47.3438	85.6045	86.8118
102.903	41.5741	67.522	85.4687	95.2416
D
ZymD
Isotype	3A4	9D9	3F7	5E11
84.8273	23.2053	35.7004	90.5704	59.837
115.173	45.4792	49.4373	68.0636	82.3438
93.5701	55.1964	69.2439	116.218	110.473
106.43	65.9433	84.1937	103.266	106.567

[truncated: 2 more sheets: Figure S4, Figure S5]
